# Supplementary material for: Value of Artificial Intelligence in Evaluating Lymph Node Metastases
Source: Cancers (Basel). 2023 Apr 26;15(9):2491. doi: 10.3390/cancers15092491 (PMC10177013; doi:10.3390/cancers15092491)
Supplement: Supplementary file 1 [file cancers-15-02491-s001.zip]

Archive with 1 entries (1 files):
- cancers-2346680-supplementary.pdf
